# Supplementary material for: Regional Variations in and Key Predictors of Feline Tumor Malignancy: A Decade-Long Retrospective Study in Korea
Source: Animals (Basel). 2024 Oct 16;14(20):2989. doi: 10.3390/ani14202989 (PMC11503808; doi:10.3390/ani14202989)
Supplement: Supplementary file 1 [file animals-14-02989-s001.zip › Table S1.xlsx]

## Sheet: Sheet1
Number	Location	Diagnosis	Classificaiton	Grade	Breed	Age	Sex	Comment
1	Alimentary	Gastric adenoma	Benign		Korean shorthair	7	M
2	Alimentary	Leiomyoma	Benign		American shorthair	1	M
3	Alimentary	Gastrointestinal stromal tumor	Malignant		Korean Shorthair	5	F
4	Alimentary	Intestinal adenocarcinoma	Malignant		Russian blue	8	F
5	Alimentary	Intestinal adenocarcinoma	Malignant		Korean shorthair	5	M
6	Alimentary	Intestinal adenocarcinoma	Malignant		Russian blue	6	F
7	Alimentary	Leiomyosarcoma	Malignant		Korean shorthair	3	F
8	Alimentary	Lymphoma	Malignant		Korean shorthair	14	M
9	Alimentary	Lymphoma	Malignant		Korean shorthair	5	M
10	Alimentary	Lymphoma	Malignant		Korean shorthair	9	M
11	Alimentary	Lymphoma	Malignant		Russian blue	10	M
12	Alimentary	Lymphoma	Malignant		Korean shorthair	14	M
13	Alimentary	Lymphoma	Malignant		Norwegian forest	7	M
14	Alimentary	Lymphoma	Malignant		Korean shorthair	7	M
15	Alimentary	Lymphoma	Malignant		Persian	15	F
16	Alimentary	Lymphoma	Malignant		Persian	0	M
17	Alimentary	Lymphoma	Malignant		Scottish fold	3	M
18	Alimentary	Lymphoma	Malignant		Russian blue	7	M
19	Alimentary	Lymphoma	Malignant		Munchkin	1	M
20	Alimentary	Lymphoma	Malignant		Ragdoll	11	F
21	Alimentary	Lymphoma	Malignant		Korean Shorthair	4	F
22	Alimentary	Lymphoma	Malignant		Russian blue	10	M
23	Alimentary	Lymphoma	Malignant		Korean Shorthair	12	M
24	Alimentary	Lymphoma	Malignant		Korean Shorthair	11	F
25	Alimentary	Lymphoma	Malignant		Korean Shorthair	10	F
26	Alimentary	Lymphoma	Malignant		Persian	8	F
27	Alimentary	Lymphoma	Malignant		Korean shorthair	10	F
28	Alimentary	Lymphoma	Malignant		Korean shorthair	12	M
29	Alimentary	Lymphoma	Malignant		British Shorthair	5	M
30	Alimentary	Osteosarcoma	Malignant		Russian blue	7	F
31	Body cavity	Mesothelioma	Malignant		Korean Shorthair	10	F
32	Body cavity	Thymic carcinoma	Malignant		Korean shorthair	11	F
33	Eye	Iridociliary adenoma	Benign		Korean shorthair	4	F
34	Hemolymphatic system	Hemangioma	Benign		American shorthair	6	M
35	Hemolymphatic system	Extramedullary plasmacytoma	Malignant		Norwegian forest	13	M
36	Hemolymphatic system	Extramedullary plasmacytoma	Malignant		Russian blue	12	F
37	Hemolymphatic system	Fibrosarcoma	Malignant		Korean shorthair	16	F
38	Hemolymphatic system	Lymphoma	Malignant		Korean shorthair	9	F
39	Hemolymphatic system	Lymphoma	Malignant		Russian blue	6	M
40	Hemolymphatic system	Lymphoma	Malignant		Korean Shorthair	3	F
41	Hemolymphatic system	Lymphoma	Malignant		Munchkin	3	M
42	Liver	Hepatocellular carcinoma	Malignant		Himalayan	10	M
43	Liver	Hepatocellular carcinoma	Malignant		Korean Shorthair	14	F
44	Mammary	Mammary adenoma	Benign		Korean shorthair	1	F
45	Mammary	Mammary adenoma	Benign		Korean shorthair	3	F
46	Mammary	Mammary adenoma	Benign		Korean shorthair	13	F
47	Mammary	Mammary adenoma	Benign		Neva masquerade	4	F
48	Mammary	Mammary adenoma	Benign		Turkish Angora	8	F
49	Mammary	Mammary adenoma	Benign		Korean shorthair	2	F
50	Mammary	Mammary adenoma	Benign		Korean shorthair	1	F
51	Mammary	Mammary adenoma	Benign		Korean Shorthair	10	F
52	Mammary	Mammary adenoma	Benign		Scottish fold	3	F
53	Mammary	Mammary adenoma	Benign		Korean Shorthair	13	F
54	Mammary	Mammary adenoma	Benign		Korean Shorthair	3	F
55	Mammary	Mammary carcinoma	Malignant		Turkish Angora	10	F
56	Mammary	Mammary carcinoma	Malignant		Korean shorthair	12	F
57	Mammary	Mammary carcinoma	Malignant		Korean shorthair	10	F
58	Mammary	Mammary carcinoma	Malignant		Korean shorthair	9	F
59	Mammary	Mammary carcinoma	Malignant		Korean shorthair	13	F
60	Mammary	Mammary carcinoma	Malignant		Korean shorthair	9	F
61	Mammary	Mammary carcinoma	Malignant		Korean shorthair	13	F
62	Mammary	Mammary carcinoma	Malignant		Turkish Angora	10	F
63	Mammary	Mammary carcinoma	Malignant		Mixed	4	F
64	Mammary	Mammary carcinoma	Malignant		Korean shorthair	16	F
65	Mammary	Mammary carcinoma	Malignant		Persian	14	F
66	Mammary	Mammary carcinoma	Malignant		Russian blue	6	F
67	Mammary	Mammary carcinoma	Malignant		Korean shorthair	12	F
68	Mammary	Mammary carcinoma	Malignant		Turkish Angora	12	F
69	Mammary	Mammary carcinoma	Malignant		Siamese	11	F
70	Mammary	Mammary carcinoma	Malignant		Korean shorthair	10	F
71	Mammary	Mammary carcinoma	Malignant		Korean shorthair	10	F
72	Mammary	Mammary carcinoma	Malignant		Korean shorthair	13	F
73	Mammary	Mammary carcinoma	Malignant		Mixed	4	F
74	Mammary	Mammary carcinoma	Malignant		Persian	7	F
75	Mammary	Mammary carcinoma	Malignant	High-grade	Turkish Angora	15	F
76	Mammary	Mammary carcinoma	Malignant	High-grade	Korean shorthair	11	F
77	Mammary	Mammary carcinoma	Malignant	High-grade	Korean shorthair	12	F
78	Mammary	Mammary carcinoma	Malignant	High-grade	Korean shorthair	12	F
79	Mammary	Mammary carcinoma	Malignant	High-grade	Turkish Angora	8	F
80	Mammary	Mammary carcinoma	Malignant	High-grade	Korean shorthair	12	F
81	Mammary	Mammary carcinoma	Malignant	High-grade	Korean shorthair	11	F
82	Mammary	Mammary carcinoma	Malignant	High-grade	Korean shorthair	14	F
83	Mammary	Mammary carcinoma	Malignant	Intermediate-grade	Korean shorthair	15	F
84	Mammary	Mammary carcinoma	Malignant	High-grade	Mixed	12	F
85	Mammary	Mammary carcinoma	Malignant	High-grade	Korean shorthair	11	F
86	Mammary	Mammary carcinoma	Malignant	Intermediate-grade	Abyssinian	5	F
87	Mammary	Mammary carcinoma	Malignant	High-grade	Korean shorthair	9	F
88	Mammary	Mammary carcinoma	Malignant	Low-grade	Persian	9	F
89	Mammary	Mammary carcinoma	Malignant	High-grade	Russian blue	5	F
90	Mammary	Mammary carcinoma	Malignant	Low-grade	Siamese	10	F
91	Mammary	Mammary carcinoma	Malignant	High-grade	Turkish Angora	9	F
92	Mammary	Mammary carcinoma	Malignant	Intermediate-grade	Persian	15	F
93	Mammary	Mammary carcinoma	Malignant	High-grade	Turkish Angora	14	F
94	Mammary	Mammary carcinoma	Malignant	High-grade	Korean shorthair	9	F
95	Mammary	Mammary carcinoma	Malignant	Low-grade	Mixed	10	F
96	Mammary	Mammary carcinoma	Malignant	High-grade	Bengal	8	F
97	Mammary	Mammary carcinoma	Malignant	Intermediate-grade	Persian	12	F
98	Mammary	Mammary carcinoma	Malignant	Low-grade	Korean shorthair	12	F
99	Mammary	Mammary carcinoma	Malignant	Intermediate-grade	Korean shorthair	9	F
100	Mammary	Mammary carcinoma	Malignant	Intermediate-grade	Scottish fold	9	F
101	Mammary	Mammary carcinoma	Malignant	High-grade	Russian Blue	15	F
102	Mammary	Mammary carcinoma	Malignant	High-grade	Korean shorthair	10	F
103	Mammary	Mammary carcinoma	Malignant	High-grade	Korean shorthair	5	F
104	Mammary	Mammary carcinoma	Malignant	High-grade	Korean shorthair	11	F
105	Mammary	Mammary carcinoma	Malignant	High-grade	Turkish Angora	12	F
106	Mammary	Mammary carcinoma	Malignant	High-grade	Korean shorthair	9	F
107	Mammary	Mammary carcinoma	Malignant	Intermediate-grade	Korean shorthair	9	F
108	Mammary	Mammary carcinoma	Malignant	High-grade	Mixed	12	F
109	Mammary	Mammary carcinoma	Malignant	High-grade	Korean Shorthair	9	F
110	Mammary	Mammary carcinoma	Malignant	Intermediate-grade	Korean Shorthair	8	F
111	Mammary	Mammary carcinoma	Malignant	Intermediate-grade	Siamese	9	F
112	Mammary	Mammary carcinoma	Malignant	Intermediate-grade	Korean Shorthair	10	F
113	Mammary	Mammary carcinoma	Malignant	Intermediate-grade	Persian	8	F
114	Mammary	Mammary carcinoma	Malignant	High-grade	Norwegian forest	12	F
115	Mammary	Mammary carcinoma	Malignant	Low-grade	Korean Shorthair	2	F
116	Mammary	Mammary carcinoma	Malignant	Low-grade	Korean shorthair	10	F
117	Mammary	Mammary carcinoma	Malignant	Intermediate-grade	Korean shorthair	9	F
118	Mammary	Mammary carcinoma	Malignant	High-grade	Korean shorthair	7	F
119	Mammary	Mammary carcinoma	Malignant	High-grade	Persian	13	F
120	Mammary	Mammary carcinoma	Malignant	High-grade	Korean shorthair	20	F
121	Mammary	Mammary carcinoma	Malignant	Intermediate-grade	Turkish angora	15	F
122	Mammary	Mammary carcinoma	Malignant	High-grade	Korean shorthair	14	F
123	Mammary	Mammary carcinoma	Malignant	Low-grade	Korean shorthair	10	F
124	Mammary	Mammary carcinoma	Malignant	Low-grade	Korean shorthair	8	F
125	Mammary	Mammary carcinoma	Malignant	High-grade	Korean shorthair	8	F
126	Mammary	Mammary carcinoma	Malignant	Low-grade	Korean shorthair	5	F
127	Mammary	Mammary carcinoma	Malignant	Low-grade	Siamese	11	F
128	Mammary	Mammary carcinoma	Malignant	High-grade	Korean shorthair	12	F
129	Mammary	Mammary carcinoma	Malignant	High-grade	Korean shorthair	11	F
130	Mammary	Mammary carcinoma	Malignant	High-grade	Korean shorthair	8	F
131	Mammary	Mammary carcinoma	Malignant	High-grade	Turkish angora	14	F
132	Mammary	Mammary carcinoma	Malignant	Intermediate-grade	Korean shorthair	14	F
133	Mammary	Mammary carcinoma	Malignant	Intermediate-grade	Korean shorthair	13	F
134	Mammary	Mammary carcinoma	Malignant	High-grade	Siamese	9	F
135	Mammary	Mammary carcinoma	Malignant	High-grade	Korean shorthair	11	F
136	Mammary	Mammary carcinoma	Malignant	High-grade	Korean Shorthair	8	F
137	Mammary	Mammary carcinoma	Malignant	Low-grade	Korean Shorthair	2	F
138	Mammary	Mammary carcinoma	Malignant	Intermediate-grade	Korean Shorthair	4	F
139	Mammary	Mammary carcinoma	Malignant	High-grade	Persian	15	F
140	Mammary	Mammary carcinoma	Malignant	High-grade	Russian blue	10	F
141	Mammary	Mammary carcinoma	Malignant	Intermediate-grade	Korean Shorthair	11	F
142	Mammary	Mammary carcinoma	Malignant	High-grade	Korean shorthair	11	F
143	Mammary	Mammary carcinoma	Malignant	Low-grade	Korean Shorthair	11	F
144	Mammary	Mammary carcinoma	Malignant	High-grade	Korean Shorthair	10	F
145	Mammary	Mammary carcinoma	Malignant	High-grade	Russian blue	6	F
146	Mammary	Mammary carcinoma	Malignant	High-grade	Korean Shorthair	9	F
147	Mammary	Mammary carcinoma	Malignant	High-grade	Korean Shorthair	11	F
148	Mammary	Mammary carcinoma	Malignant	High-grade	Korean Shorthair	10	F
149	Mammary	Mammary carcinoma	Malignant	High-grade	Korean Shorthair	10	F
150	Mammary	Mammary carcinoma	Malignant	High-grade	Korean Shorthair	7	F
151	Mammary	Mammary carcinoma	Malignant	High-grade	Mixed	13	F
152	Mammary	Mammary carcinoma	Malignant	High-grade	Korean Shorthair	10	F
153	Mammary	Mammary carcinoma	Malignant	Intermediate-grade	British Shorthair	10	F
154	Mammary	Mammary carcinoma	Malignant	High-grade	Korean Shorthair	11	F
155	Mammary	Mammary carcinoma	Malignant	High-grade	Korean Shorthair	5	F
156	Mammary	Mammary carcinoma	Malignant	High-grade	Korean Shorthair	13	F
157	Mammary	Mammary carcinoma	Malignant	High-grade	Persian	12	F
158	Mammary	Mammary carcinoma	Malignant	High-grade	Korean Shorthair	9	F
159	Mammary	Mammary carcinoma	Malignant	High-grade	Korean Shorthair	7	F
160	Mammary	Mammary carcinoma	Malignant	High-grade	Korean Shorthair	12	F
161	Mammary	Mammary carcinoma	Malignant	High-grade	Persian	14	F
162	Mammary	Mammary carcinoma	Malignant	High-grade	Korean Shorthair	10	F
163	Mammary	Mammary carcinoma	Malignant	High-grade	Korean Shorthair	13	F
164	Mammary	Mammary carcinoma	Malignant	High-grade	Abyssinian	11	F
165	Mammary	Mammary carcinoma	Malignant	High-grade	Korean Shorthair	8	F
166	Mammary	Mammary carcinoma	Malignant	Low-grade	Korean Shorthair	8	F
167	Mammary	Mammary carcinoma	Malignant	High-grade	Korean Shorthair	8	F
168	Mammary	Mammary carcinoma	Malignant	High-grade	Korean Shorthair	8	F
169	Mammary	Mammary carcinoma	Malignant	High-grade	Korean Shorthair	10	F
170	Mammary	Mammary carcinoma	Malignant	High-grade	Korean Shorthair	13	F
171	Mammary	Mammary carcinoma	Malignant	High-grade	Korean Shorthair	10	F
172	Mammary	Mammary carcinoma	Malignant	Low-grade	Korean Shorthair	11	F
173	Mammary	Mammary carcinoma	Malignant	Intermediate-grade	Korean Shorthair	8	F
174	Mammary	Mammary carcinoma	Malignant	Intermediate-grade	Korean Shorthair	11	F
175	Mammary	Mammary carcinoma	Malignant	High-grade	Korean Shorthair	17	F
176	Mammary	Mammary carcinoma	Malignant	Low-grade	Korean Shorthair	7	F
177	Mammary	Mammary carcinoma	Malignant	High-grade	Korean Shorthair	9	F
178	Mammary	Mammary carcinoma	Malignant	Low-grade	Korean Shorthair	9	F
179	Mammary	Mammary carcinoma	Malignant	Low-grade	Siamese	13	F
180	Mammary	Mammary carcinoma	Malignant	High-grade	Abyssinian	12	F
181	Mammary	Mammary carcinoma	Malignant	Low-grade	Turkish angora	10	F
182	Mammary	Mammary carcinoma	Malignant	Low-grade	Russian blue	7	F
183	Mammary	Mammary carcinoma	Malignant	High-grade	Korean Shorthair	7	F
184	Mammary	Mammary carcinoma	Malignant	Intermediate-grade	Korean Shorthair	11	F
185	Mammary	Mammary carcinoma	Malignant	Low-grade	Korean Shorthair	6	F
186	Mammary	Mammary carcinoma	Malignant	High-grade	Korean Shorthair	16	F
187	Mammary	Mammary carcinoma	Malignant	Low-grade	Korean Shorthair	8	F
188	Mammary	Mammary carcinoma	Malignant	High-grade	Korean Shorthair	10	F
189	Mammary	Mammary carcinoma	Malignant	High-grade	Korean Shorthair	9	F
190	Mammary	Mammary carcinoma	Malignant	High-grade	Scottish fold	14	F
191	Mammary	Mammary carcinoma	Malignant	High-grade	Korean Shorthair	13	F
192	Mammary	Mammary carcinoma	Malignant	High-grade	Korean Shorthair	12	F
193	Mammary	Mammary carcinoma	Malignant	High-grade	Korean shorthair	17	F
194	Mammary	Mammary carcinoma	Malignant		Korean shorthair	14	F
195	Mammary	Mammary carcinoma	Malignant	Intermediate-grade	Siamese	6	F
196	Mammary	Mammary carcinoma	Malignant	High-grade	Korean shorthair	16	F
197	Mammary	Mammary carcinoma	Malignant	Intermediate-grade	Korean shorthair	10	F
198	Mammary	Mammary carcinoma	Malignant	Intermediate-grade	Korean shorthair	14	F
199	Mammary	Mammary carcinoma	Malignant	Intermediate-grade	Mixed	10	F
200	Mammary	Mammary carcinoma	Malignant	Low-grade	Chinchilla	9	F
201	Mammary	Mammary carcinoma	Malignant	Intermediate-grade	Korean Shorthair	8	F
202	Mammary	Mammary carcinoma	Malignant	Low-grade	Korean shorthair	12	F
203	Musculoskeletal system	Chondrosarcoma	Malignant		Chinchilla	7	F
204	Musculoskeletal system	Chondrosarcoma	Malignant		Persian	12	M
205	Musculoskeletal system	Osteosarcoma	Malignant		Persian	10	M
206	Musculoskeletal system	Osteosarcoma	Malignant		Russian blue	13	M
207	Musculoskeletal system	Osteosarcoma	Malignant		Korean Shorthair	5	F
208	Musculoskeletal system	Osteosarcoma	Malignant		Bengal	5	M
209	Musculoskeletal system	Osteosarcoma	Malignant		Korean Shorthair	7	M
210	Musculoskeletal system	Rhabdomyosarcoma	Malignant		Russian Blue	6	F
211	Oral cavity	Ameloblastic fibroma	Benign		Korean shorthair	3	M
212	Oral cavity	Extramedullary plasmacytoma	Benign		Korean shorthair	10	M
213	Oral cavity	Mast cell tumor	Benign		Korean shorthair	15	F
214	Oral cavity	Peripheral odontogenic fibroma	Benign		Bengal	4	M
215	Oral cavity	Peripheral odontogenic fibroma	Benign		Turkish Angora	3	F
216	Oral cavity	Peripheral odontogenic fibroma	Benign		Korean shorthair	10	F
217	Oral cavity	Peripheral odontogenic fibroma	Benign		Siamese	11	F
218	Oral cavity	Peripheral odontogenic fibroma	Benign		Turkish Angora	6	M
219	Oral cavity	Peripheral odontogenic fibroma	Benign		Korean Shorthair	3	F
220	Oral cavity	Peripheral odontogenic fibroma	Benign		Korean Shorthair	5	F
221	Oral cavity	Peripheral odontogenic fibroma	Benign		Russian blue	8	M
222	Oral cavity	Peripheral odontogenic fibroma	Benign		Korean shorthair	8	F
223	Oral cavity	Peripheral odontogenic fibroma	Benign		Korean Shorthair	9	M
224	Oral cavity	Peripheral odontogenic fibroma	Benign		Exotic shorthair	5	M
225	Oral cavity	Peripheral odontogenic fibroma	Benign		Korean Shorthair	5	F
226	Oral cavity	Peripheral odontogenic fibroma	Benign		Persian	9	M
227	Oral cavity	Peripheral odontogenic fibroma	Benign		Korean Shorthair	1	F
228	Oral cavity	Peripheral odontogenic fibroma	Benign		Korean Shorthair	4	M
229	Oral cavity	Peripheral odontogenic fibroma	Benign		American shorthair	10	M
230	Oral cavity	Fibrosarcoma	Malignant		Korean shorthair	13	M
231	Oral cavity	Fibrosarcoma	Malignant		Persian	17	M
232	Oral cavity	Fibrosarcoma	Malignant		Korean Shorthair	17	M
233	Oral cavity	Fibrosarcoma	Malignant		Turkish angora	13	M
234	Oral cavity	Salivary adenocarcinoma	Malignant		Russian blue	12	M
235	Oral cavity	Salivary adenocarcinoma	Malignant		Korean Shorthair	8	M
236	Oral cavity	Squamous cell carcinoma	Malignant		Persian	13	F
237	Oral cavity	Squamous cell carcinoma	Malignant		Korean shorthair	11	M
238	Oral cavity	Squamous cell carcinoma	Malignant		Korean shorthair	4	F
239	Oral cavity	Squamous cell carcinoma	Malignant		Turkish Angora	16	F
240	Oral cavity	Squamous cell carcinoma	Malignant		Siamese	13	F
241	Oral cavity	Squamous cell carcinoma	Malignant		Persian	9	M
242	Oral cavity	Squamous cell carcinoma	Malignant		Korean Shorthair	6	M
243	Oral cavity	Squamous cell carcinoma	Malignant		Korean shorthair	8	F
244	Oral cavity	Squamous cell carcinoma	Malignant		Chinchilla	12	M
245	Oral cavity	Squamous cell carcinoma	Malignant		Korean shorthair	5	F
246	Oral cavity	Squamous cell carcinoma	Malignant		Russian blue	11	M
247	Oral cavity	Squamous cell carcinoma	Malignant		Persian	13	F
248	Oral cavity	Squamous cell carcinoma	Malignant		Korean Shorthair	8	F
249	Oral cavity	Squamous cell carcinoma	Malignant		Persian	9	M
250	Oral cavity	Squamous cell carcinoma	Malignant		Korean Shorthair	5	F
251	Oral cavity	Squamous cell carcinoma	Malignant		Korean Shorthair	6	F
252	Reproductive system	Interstitial cell tumor	Benign		Korean shorthair	11	F
253	Reproductive system	Lipoma	Benign		American shorthair	0	F
254	Reproductive system	Luteoma	Benign		Korean shorthair	0	F
255	Reproductive system	Uterine adenoma	Benign		Turkish angora	14	F
256	Reproductive system	dysgerminoma	Malignant		Persian	12	F
257	Reproductive system	Dysgerminoma	Malignant		Turkish Angora	6	F
258	Reproductive system	Granulosa cell tumor	Malignant		Turkish Angora	6	F
259	Reproductive system	Leiomyosarcoma	Malignant		Korean shorthair	3	F
260	Reproductive system	Leiomyosarcoma	Malignant		British Shorthair	6	F
261	Reproductive system	Uterine adenocarcinoma	Malignant		Korean Shorthair	8	F
262	Reproductive system	Uterine adenocarcinoma	Malignant		Korean shorthair	10	F
263	Respiratory system	Leiomyoma	Benign		Korean shorthair	6	F
264	Respiratory system	Lymphoma	Malignant		Korean shorthair	15	M
265	Respiratory system	Lymphoma	Malignant		Persian	8	F
266	Respiratory system	Lymphoma	Malignant		Norwegian forest	8	M
267	Respiratory system	Nasal carcinoma	Malignant		Russian blue	8	M
268	Respiratory system	Nasal carcinoma	Malignant		Korean shorthair	4	F
269	Respiratory system	Nasal carcinoma	Malignant		Korean Shorthair	7	M
270	Respiratory system	Pulmonary adenocarcinoma	Malignant		Korean shorthair	7	M
271	Respiratory system	Pulmonary adenocarcinoma	Malignant		Scottish Straight	8	M
272	Skin and soft tissue	Apocrine adenoma	Benign		Korean Shorthair	13	F
273	Skin and soft tissue	Fibroma	Benign		Korean shorthair	8	M
274	Skin and soft tissue	Fibroma	Benign		Turkish Angora	6	M
275	Skin and soft tissue	Fibroma	Benign		Russian blue	6	M
276	Skin and soft tissue	Fibroma	Benign		Scottish fold	0	F
277	Skin and soft tissue	Fibroma	Benign		Russian Blue	4	M
278	Skin and soft tissue	Fibroma	Benign		Abyssinian	0	M
279	Skin and soft tissue	Fibroma	Benign		Russian blue	8	M
280	Skin and soft tissue	Fibroma	Benign		Korean shorthair	7	M
281	Skin and soft tissue	Fibroma	Benign		Korean Shorthair	8	M
282	Skin and soft tissue	Fibroma	Benign		Korean shorthair	1	F
283	Skin and soft tissue	Hemangioma	Benign		Persian	13	F
284	Skin and soft tissue	Lipoma	Benign		Korean shorthair	4	F
285	Skin and soft tissue	Lipoma	Benign		Siamese	9	M
286	Skin and soft tissue	Lipoma	Benign		Russian blue	5	M
287	Skin and soft tissue	Lipoma	Benign		Korean shorthair	12	M
288	Skin and soft tissue	Lipoma	Benign		Siamese	5	F
289	Skin and soft tissue	Lipoma	Benign		Korean shorthair	10	F
290	Skin and soft tissue	Lipoma	Benign		Korean shorthair	7	M
291	Skin and soft tissue	Lipoma	Benign		Korean shorthair	10	M
292	Skin and soft tissue	Lipoma	Benign		Russian blue	11	M
293	Skin and soft tissue	Lipoma	Benign		Korean shorthair	11	F
294	Skin and soft tissue	Lipoma	Benign		Korean Shorthair	6	M
295	Skin and soft tissue	Lipoma	Benign		Korean shorthair	6	F
296	Skin and soft tissue	Lipoma	Benign		Korean shorthair	8	M
297	Skin and soft tissue	Lipoma	Benign		Korean shorthair	4	F
298	Skin and soft tissue	Lipoma	Benign		Russian Blue	10	M
299	Skin and soft tissue	Lipoma	Benign		Korean shorthair	10	F
300	Skin and soft tissue	Lipoma	Benign		Korean shorthair	6	F
301	Skin and soft tissue	Lipoma	Benign		Korean shorthair	13	F
302	Skin and soft tissue	Lipoma	Benign		Korean Shorthair	9	M
303	Skin and soft tissue	Lipoma	Benign		Persian	9	F
304	Skin and soft tissue	Lipoma	Benign		Abyssinian	8	M
305	Skin and soft tissue	Lipoma	Benign		Korean shorthair	8	F
306	Skin and soft tissue	Lipoma	Benign		Russian blue	9	M
307	Skin and soft tissue	Lipoma	Benign		Korean shorthair	4	F
308	Skin and soft tissue	Lipoma	Benign		Korean Shorthair	8	M
309	Skin and soft tissue	Lipoma	Benign		Siamese	11	M
310	Skin and soft tissue	Lipoma	Benign		Korean Shorthair	7	F
311	Skin and soft tissue	Lipoma	Benign		Turkish angora	12	F
312	Skin and soft tissue	Lipoma	Benign		Korean shorthair	9	M
313	Skin and soft tissue	Lipoma	Benign		British Shorthair	8	M
314	Skin and soft tissue	Lipoma	Benign		Korean shorthair	7	F
315	Skin and soft tissue	Lipoma	Benign		Abyssinian	11	F
316	Skin and soft tissue	Lipoma	Benign		Turkish angora	8	F
317	Skin and soft tissue	Lipoma	Benign		Korean shorthair	9	M
318	Skin and soft tissue	Lipoma	Benign		Mixed	14	F
319	Skin and soft tissue	Lipoma	Benign		Siamese	8	M
320	Skin and soft tissue	Lipoma	Benign		Persian	1	F
321	Skin and soft tissue	Lipoma	Benign		Korean Shorthair	11	M
322	Skin and soft tissue	Lipoma	Benign		Korean Shorthair	9	M
323	Skin and soft tissue	Lipoma	Benign		Mixed	7	M
324	Skin and soft tissue	Lipoma	Benign		Mixed	4	M
325	Skin and soft tissue	Lipoma	Benign		Korean Shorthair	5	F
326	Skin and soft tissue	Lipoma	Benign		Korean Shorthair	13	M
327	Skin and soft tissue	Lipoma	Benign		Korean Shorthair	12	F
328	Skin and soft tissue	Lipoma	Benign		Korean Shorthair	6	F
329	Skin and soft tissue	Lipoma	Benign		Persian	5	M
330	Skin and soft tissue	Lipoma	Benign		Korean Shorthair	8	F
331	Skin and soft tissue	Lipoma	Benign		Persian	5	F
332	Skin and soft tissue	Lipoma	Benign		Korean Shorthair	10	M
333	Skin and soft tissue	Lipoma	Benign		Korean shorthair	8	M
334	Skin and soft tissue	Lipoma	Benign		Korean shorthair	6	M
335	Skin and soft tissue	Mast cell tumor	Benign		Mixed	3	M	Same histological type appeared in multiple sites
336	Skin and soft tissue	Mast cell tumor	Benign		Korean shorthair	14	M
337	Skin and soft tissue	Mast cell tumor	Benign		Turkish Angora	0	M
338	Skin and soft tissue	Mast cell tumor	Benign		Turkish Angora	3	M
339	Skin and soft tissue	Mast cell tumor	Benign		Siamese	5	F
340	Skin and soft tissue	Mast cell tumor	Benign		Korean shorthair	5	F
341	Skin and soft tissue	Mast cell tumor	Benign		Korean shorthair	1	F
342	Skin and soft tissue	Mast cell tumor	Benign		Korean shorthair	8	M
343	Skin and soft tissue	Mast cell tumor	Benign		Korean shorthair	13	F
344	Skin and soft tissue	Mast cell tumor	Benign		Persian	12	F
345	Skin and soft tissue	Mast cell tumor	Benign		Korean shorthair	2	M
346	Skin and soft tissue	Mast cell tumor	Benign		Korean Shorthair	6	M
347	Skin and soft tissue	Mast cell tumor	Benign		Korean shorthair	8	F
348	Skin and soft tissue	Mast cell tumor	Benign		Korean shorthair	1	M
349	Skin and soft tissue	Mast cell tumor	Benign		Russian blue	6	F
350	Skin and soft tissue	Mast cell tumor	Benign		Korean shorthair	2	M
351	Skin and soft tissue	Mast cell tumor	Benign		Korean shorthair	8	F
352	Skin and soft tissue	Mast cell tumor	Benign		Korean shorthair	4	M
353	Skin and soft tissue	Mast cell tumor	Benign		Korean shorthair	10	F
354	Skin and soft tissue	Mast cell tumor	Benign		Korean Shorthair	9	M
355	Skin and soft tissue	Mast cell tumor	Benign		Turkish Angora	5	F
356	Skin and soft tissue	Mast cell tumor	Benign		Korean shorthair	6	F
357	Skin and soft tissue	Mast cell tumor	Benign		Korean shorthair	4	F
358	Skin and soft tissue	Mast cell tumor	Benign		Persian	3	M
359	Skin and soft tissue	Mast cell tumor	Benign		Turkish Angora	4	F
360	Skin and soft tissue	Mast cell tumor	Benign		Korean shorthair	4	F
361	Skin and soft tissue	Mast cell tumor	Benign		Korean shorthair	6	F
362	Skin and soft tissue	Mast cell tumor	Benign		Korean shorthair	3	M
363	Skin and soft tissue	Mast cell tumor	Benign		Korean shorthair	1	F
364	Skin and soft tissue	Mast cell tumor	Benign		British Shorthair	1	M	Same histological type appeared in multiple sites
365	Skin and soft tissue	Mast cell tumor	Benign		British Shorthair	2	M
366	Skin and soft tissue	Mast cell tumor	Benign		Korean shorthair	9	F
367	Skin and soft tissue	Mast cell tumor	Benign		Russian blue	1	M
368	Skin and soft tissue	Mast cell tumor	Benign		Korean shorthair	5	F
369	Skin and soft tissue	Mast cell tumor	Benign		Korean shorthair	6	F	Same histological type appeared in multiple sites
370	Skin and soft tissue	Mast cell tumor	Benign		Korean shorthair	2	M
371	Skin and soft tissue	Mast cell tumor	Benign		Korean shorthair	3	F
372	Skin and soft tissue	Mast cell tumor	Benign		Turkish Angora	6	F
373	Skin and soft tissue	Mast cell tumor	Benign		Korean shorthair	4	M
374	Skin and soft tissue	Mast cell tumor	Benign		Turkish Angora	13	F
375	Skin and soft tissue	Mast cell tumor	Benign		Korean shorthair	14	F
376	Skin and soft tissue	Mast cell tumor	Benign		Korean shorthair	3	F
377	Skin and soft tissue	Mast cell tumor	Benign		Korean shorthair	4	M	Same histological type appeared in multiple sites
378	Skin and soft tissue	Mast cell tumor	Benign		Korean shorthair	11	M
379	Skin and soft tissue	Mast cell tumor	Benign		Turkish Angora	4	M
380	Skin and soft tissue	Mast cell tumor	Benign		Korean shorthair	3	F
381	Skin and soft tissue	Mast cell tumor	Benign		Korean shorthair	1	F	Same histological type appeared in multiple sites
382	Skin and soft tissue	Mast cell tumor	Benign		Korean shorthair	7	M
383	Skin and soft tissue	Mast cell tumor	Benign		Korean shorthair	4	F
384	Skin and soft tissue	Mast cell tumor	Benign		Korean shorthair	3	F
385	Skin and soft tissue	Mast cell tumor	Benign		Korean shorthair	8	M
386	Skin and soft tissue	Mast cell tumor	Benign		Korean shorthair	3	F
387	Skin and soft tissue	Mast cell tumor	Benign		Korean shorthair	4	M	Same histological type appeared in multiple sites
388	Skin and soft tissue	Mast cell tumor	Benign		Siamese	5	M	Same histological type appeared in multiple sites
389	Skin and soft tissue	Mast cell tumor	Benign		Korean Shorthair	6	M	Same histological type appeared in multiple sites
390	Skin and soft tissue	Mast cell tumor	Benign		Russian Blue	5	M
391	Skin and soft tissue	Mast cell tumor	Benign		Korean shorthair	2	F
392	Skin and soft tissue	Mast cell tumor	Benign		Korean shorthair	5	M
393	Skin and soft tissue	Mast cell tumor	Benign		Korean shorthair	13	M
394	Skin and soft tissue	Mast cell tumor	Benign		Korean shorthair	4	F
395	Skin and soft tissue	Mast cell tumor	Benign		Korean Shorthair	3	M
396	Skin and soft tissue	Mast cell tumor	Benign		Korean shorthair	5	M
397	Skin and soft tissue	Mast cell tumor	Benign		Korean shorthair	1	F
398	Skin and soft tissue	Mast cell tumor	Benign		Korean shorthair	0	F
399	Skin and soft tissue	Mast cell tumor	Benign		Korean shorthair	7	F
400	Skin and soft tissue	Mast cell tumor	Benign		Mixed	15	M	Same histological type appeared in multiple sites
401	Skin and soft tissue	Mast cell tumor	Benign		Russian Blue	14	F
402	Skin and soft tissue	Mast cell tumor	benign		Korean shorthair	13	M
403	Skin and soft tissue	Mast cell tumor	Benign		Korean shorthair	1	M
404	Skin and soft tissue	Mast cell tumor	Benign		Turkish Angora	4	M
405	Skin and soft tissue	Mast cell tumor	Benign		Korean Shorthair	1	M
406	Skin and soft tissue	Mast cell tumor	Benign		Korean shorthair	3	F
407	Skin and soft tissue	Mast cell tumor	Benign		Korean Shorthair	4	F
408	Skin and soft tissue	Mast cell tumor	Benign		Turkish Angora	3	M
409	Skin and soft tissue	Mast cell tumor	Benign		Korean Shorthair	6	M
410	Skin and soft tissue	Mast cell tumor	Benign		Persian	6	M
411	Skin and soft tissue	Mast cell tumor	Benign		Korean Shorthair	3	M
412	Skin and soft tissue	Mast cell tumor	Benign		Siamese	8	F
413	Skin and soft tissue	Mast cell tumor	Benign		Korean Shorthair	7	M
414	Skin and soft tissue	Mast cell tumor	benign		Korean Shorthair	3	F
415	Skin and soft tissue	Mast cell tumor	Benign		Korean Shorthair	4	F
416	Skin and soft tissue	Mast cell tumor	Benign		Korean Shorthair	10	F
417	Skin and soft tissue	Mast cell tumor	Benign		Korean Shorthair	4	M
418	Skin and soft tissue	Mast cell tumor	Benign		Korean Shorthair	5	M
419	Skin and soft tissue	Mast cell tumor	Benign		Korean shorthair	11	M
420	Skin and soft tissue	Mast cell tumor	Benign		Korean Shorthair	3	F
421	Skin and soft tissue	Mast cell tumor	Benign		Korean shorthair	6	M
422	Skin and soft tissue	Mast cell tumor	Benign		Korean shorthair	1	M
423	Skin and soft tissue	Mast cell tumor	Benign		Turkish angora	5	M
424	Skin and soft tissue	Mast cell tumor	Benign		Korean shorthair	1	M
425	Skin and soft tissue	Mast cell tumor	Benign		Korean Shorthair	5	M
426	Skin and soft tissue	Mast cell tumor	Benign		Korean Shorthair	7	M
427	Skin and soft tissue	Mast cell tumor	Benign		Korean Shorthair	5	M
428	Skin and soft tissue	Mast cell tumor	Benign		Korean Shorthair	15	M
429	Skin and soft tissue	Mast cell tumor	Benign		Russian blue	3	F
430	Skin and soft tissue	Mast cell tumor	Benign		Korean Shorthair	3	F
431	Skin and soft tissue	Mast cell tumor	Benign		Korean shorthair	9	M
432	Skin and soft tissue	Mast cell tumor	Benign		Korean shorthair	8	M
433	Skin and soft tissue	Mast cell tumor	Benign		Turkish angora	8	M
434	Skin and soft tissue	Mast cell tumor	Benign		Korean shorthair	3	M
435	Skin and soft tissue	Mast cell tumor	Benign		Korean shorthair	2	F
436	Skin and soft tissue	Mast cell tumor	Benign		Korean shorthair	3	M
437	Skin and soft tissue	Mast cell tumor	Benign		Korean shorthair	9	M
438	Skin and soft tissue	Mast cell tumor	Benign		Mixed	3	M
439	Skin and soft tissue	Mast cell tumor	Benign		Korean shorthair	10	M
440	Skin and soft tissue	Mast cell tumor	Benign		Korean shorthair	8	M
441	Skin and soft tissue	Mast cell tumor	Benign		Korean shorthair	8	M
442	Skin and soft tissue	Mast cell tumor	Benign		Mixed	5	M
443	Skin and soft tissue	Mast cell tumor	Benign		Korean Shorthair	2	M
444	Skin and soft tissue	Mast cell tumor	Benign		Korean shorthair	7	M
445	Skin and soft tissue	Mast cell tumor	Benign		Korean shorthair	6	F
446	Skin and soft tissue	Mast cell tumor	Benign		Korean shorthair	2	F
447	Skin and soft tissue	Mast cell tumor	Benign		Korean shorthair	4	M
448	Skin and soft tissue	Mast cell tumor	Benign		Turkish angora	9	F
449	Skin and soft tissue	Mast cell tumor	Benign		Korean Shorthair	4	M
450	Skin and soft tissue	Mast cell tumor	Benign		Korean Shorthair	6	F
451	Skin and soft tissue	Mast cell tumor	Benign		Korean Shorthair	2	M
452	Skin and soft tissue	Mast cell tumor	Benign		Turkish Angora	5	F
453	Skin and soft tissue	Mast cell tumor	Benign		Korean Shorthair	10	F
454	Skin and soft tissue	Mast cell tumor	Benign		Korean Shorthair	11	F
455	Skin and soft tissue	Mast cell tumor	Benign		Korean Shorthair	1	M
456	Skin and soft tissue	Mast cell tumor	Benign		Korean Shorthair	8	M
457	Skin and soft tissue	Mast cell tumor	Benign		Turkish angora	7	M
458	Skin and soft tissue	Mast cell tumor	Benign		Korean Shorthair	11	M
459	Skin and soft tissue	Mast cell tumor	Benign		Korean Shorthair	2	F
460	Skin and soft tissue	Mast cell tumor	Benign		Korean Shorthair	2	F
461	Skin and soft tissue	Mast cell tumor	Benign		Korean shorthair	3	M
462	Skin and soft tissue	Mast cell tumor	Benign		Korean Shorthair	9	M
463	Skin and soft tissue	Mast cell tumor	Benign		Mixed	12	M
464	Skin and soft tissue	Mast cell tumor	Benign		Korean Shorthair	3	M
465	Skin and soft tissue	Mast cell tumor	Benign		Korean Shorthair	1	M
466	Skin and soft tissue	Mast cell tumor	Benign		Korean Shorthair	5	M
467	Skin and soft tissue	Mast cell tumor	Benign		Korean Shorthair	5	M
468	Skin and soft tissue	Mast cell tumor	Benign		Korean Shorthair	8	F
469	Skin and soft tissue	Mast cell tumor	Benign		Korean Shorthair	8	F
470	Skin and soft tissue	Mast cell tumor	Benign		Korean Shorthair	6	M
471	Skin and soft tissue	Mast cell tumor	Benign		Korean Shorthair	8	F
472	Skin and soft tissue	Mast cell tumor	Benign		Munchkin	2	M
473	Skin and soft tissue	Mast cell tumor	Benign		Korean Shorthair	6	F
474	Skin and soft tissue	Mast cell tumor	Benign		Korean Shorthair	12	M
475	Skin and soft tissue	Mast cell tumor	Benign		Korean Shorthair	4	M
476	Skin and soft tissue	Mast cell tumor	Benign		Korean Shorthair	3	M
477	Skin and soft tissue	Mast cell tumor	Benign		Korean Shorthair	9	M
478	Skin and soft tissue	Mast cell tumor	Benign		Munchkin	1	M
479	Skin and soft tissue	Mast cell tumor	Benign		Korean Shorthair	5	M
480	Skin and soft tissue	Mast cell tumor	Benign		Korean Shorthair	4	M
481	Skin and soft tissue	Mast cell tumor	Benign		Korean Shorthair	4	M
482	Skin and soft tissue	Mast cell tumor	Benign		Ragdoll	10	M
483	Skin and soft tissue	Mast cell tumor	Benign		Korean Shorthair	6	F
484	Skin and soft tissue	Mast cell tumor	Benign		Korean shorthair	6	M
485	Skin and soft tissue	Mast cell tumor	Benign		Korean Shorthair	12	M
486	Skin and soft tissue	Mast cell tumor	Benign		Korean Shorthair	11	F
487	Skin and soft tissue	Mast cell tumor	Benign		Mixed	4	M
488	Skin and soft tissue	Mast cell tumor	Benign		Korean Shorthair	4	F
489	Skin and soft tissue	Mast cell tumor	Benign		Korean Shorthair	16	M
490	Skin and soft tissue	Mast cell tumor	Benign		Siamese	3	M
491	Skin and soft tissue	Mast cell tumor	Benign		Turkish angora	6	M
492	Skin and soft tissue	Mast cell tumor	Benign		Munchkin	1	M
493	Skin and soft tissue	Mast cell tumor	Benign		Korean Shorthair	12	M
494	Skin and soft tissue	Mast cell tumor	Benign		Korean Shorthair	8	F
495	Skin and soft tissue	Mast cell tumor	Benign		Korean Shorthair	4	M
496	Skin and soft tissue	Mast cell tumor	Benign		Korean Shorthair	4	M
497	Skin and soft tissue	Mast cell tumor	Benign		Korean Shorthair	4	M
498	Skin and soft tissue	Mast cell tumor	Benign		Korean Shorthair	12	M
499	Skin and soft tissue	Mast cell tumor	Benign		American shorthair	10	F
500	Skin and soft tissue	Mast cell tumor	Benign		Russian blue	5	F
501	Skin and soft tissue	Mast cell tumor	Benign		Korean Shorthair	7	M
502	Skin and soft tissue	Mast cell tumor	BEnign		Korean Shorthair	7	M
503	Skin and soft tissue	Mast cell tumor	Benign		Korean Shorthair	5	M
504	Skin and soft tissue	Mast cell tumor	Benign		Korean shorthair	2	M
505	Skin and soft tissue	Mast cell tumor	Benign		Korean shorthair	6	F
506	Skin and soft tissue	Mast cell tumor	Benign		Korean shorthair	4	F
507	Skin and soft tissue	Melanocytoma	Benign		Abyssinian	1	F
508	Skin and soft tissue	Melanocytoma	Benign		Bengal	6	M
509	Skin and soft tissue	Sebaceous adenoma	Benign		Korean shorthair	17	M
510	Skin and soft tissue	Sebaceous adenoma	Benign		Korean shorthair	13	F
511	Skin and soft tissue	Sebaceous adenoma	Benign		Korean shorthair	15	M
512	Skin and soft tissue	Sebaceous adenoma	Benign		Korean shorthair	13	M
513	Skin and soft tissue	Sebaceous adenoma	Benign		Korean shorthair	11	F
514	Skin and soft tissue	Sebaceous adenoma	Benign		Korean shorthair	11	F
515	Skin and soft tissue	Sebaceous adenoma	Benign		Korean Shorthair	9	M
516	Skin and soft tissue	Sebaceous adenoma	Benign		Korean Shorthair	8	M
517	Skin and soft tissue	Sebaceous adenoma	Benign		American shorthair	10	M
518	Skin and soft tissue	Sebaceous adenoma	Benign		Turkish angora	8	M
519	Skin and soft tissue	Sebaceous adenoma	Benign		Russian blue	12	F
520	Skin and soft tissue	Sebaceous adenoma	Benign		Siamese	14	F
521	Skin and soft tissue	Sebaceous adenoma	Benign		Korean Shorthair	9	M
522	Skin and soft tissue	Sebaceous adenoma	Benign		Korean Shorthair	15	F
523	Skin and soft tissue	Sebaceous adenoma	Benign		Korean Shorthair	16	M
524	Skin and soft tissue	Sebaceous adenoma	Benign		Turkish angora	10	F
525	Skin and soft tissue	Trichoblastoma	Benign		Persian	5	F
526	Skin and soft tissue	Trichoblastoma	Benign		Korean shorthair	14	M
527	Skin and soft tissue	Trichoblastoma	Benign		Korean shorthair	10	M
528	Skin and soft tissue	Trichoblastoma	Benign		Chinchilla	6	M
529	Skin and soft tissue	Trichoblastoma	Benign		Korean shorthair	5	F
530	Skin and soft tissue	Trichoblastoma	Benign		Persian	11	F
531	Skin and soft tissue	Trichoblastoma	Benign		Turkish Angora	5	M
532	Skin and soft tissue	Trichoblastoma	Benign		Korean Shorthair	9	M
533	Skin and soft tissue	Trichoblastoma	Benign		Persian	8	M
534	Skin and soft tissue	Trichoblastoma	Benign		Russian blue	10	M
535	Skin and soft tissue	Trichoblastoma	Benign		Korean shorthair	8	M
536	Skin and soft tissue	Trichoblastoma	Benign		Scottish Straight	7	F
537	Skin and soft tissue	Trichoblastoma	Benign		Korean Shorthair	10	M
538	Skin and soft tissue	Trichoblastoma	Benign		Bengal	8	M
539	Skin and soft tissue	Trichoblastoma	Benign		Persian	8	M
540	Skin and soft tissue	Trichoblastoma	Benign		Norwegian forest	1	M
541	Skin and soft tissue	Trichoblastoma	Benign		Siamese	14	M
542	Skin and soft tissue	Trichoblastoma	Benign		Korean Shorthair	9	M
543	Skin and soft tissue	Trichoblastoma	Benign		Turkish angora	8	M
544	Skin and soft tissue	Trichoepithelioma	Benign		Bengal	9	F
545	Skin and soft tissue	Trichoepithelioma	Benign		Persian	7	M
546	Skin and soft tissue	Trichoepithelioma	Benign		Mixed	3	M
547	Skin and soft tissue	Tricholemmoma	Benign		Persian	3	F
548	Skin and soft tissue	Apocrine carcinoma	Malignant		Korean shorthair	13	F
549	Skin and soft tissue	Apocrine carcinoma	Malignant		Russian blue	6	F
550	Skin and soft tissue	Apocrine carcinoma	Malignant		Korean shorthair	15	F
551	Skin and soft tissue	Apocrine carcinoma	Malignant		Korean shorthair	5	M
552	Skin and soft tissue	Apocrine carcinoma	Malignant		Korean Shorthair	9	M
553	Skin and soft tissue	Apocrine carcinoma	Malignant		Scottish fold	16	M
554	Skin and soft tissue	Basal cell carcinoma	Malignant		British Shorthair	13	F
555	Skin and soft tissue	Basal cell carcinoma	Malignant		Scottish Straight	8	M
556	Skin and soft tissue	Basal cell carcinoma	Malignant		Korean shorthair	2	F
557	Skin and soft tissue	Basal cell carcinoma	Malignant		Siamese	11	F
558	Skin and soft tissue	Basal cell carcinoma	Malignant		American shorthair	13	M
559	Skin and soft tissue	Basal cell carcinoma	Malignant		Persian	7	F
560	Skin and soft tissue	Basal cell carcinoma	Malignant		American shorthair	10	F
561	Skin and soft tissue	Basal cell carcinoma	Malignant		Persian	12	M
562	Skin and soft tissue	Basal cell carcinoma	Malignant		Turkish angora	6	F
563	Skin and soft tissue	Basal cell carcinoma	Malignant		Persian	15	F
564	Skin and soft tissue	Basal cell carcinoma	Malignant		Chinchilla	14	M
565	Skin and soft tissue	Extraskeletal osteosarcoma	Malignant		Korean shorthair	0	F
566	Skin and soft tissue	Extraskeletal osteosarcoma	Malignant		Bengal	7	M
567	Skin and soft tissue	Fibrosarcoma	Malignant		Siamese	7	F
568	Skin and soft tissue	Fibrosarcoma	Malignant		Korean shorthair	11	F
569	Skin and soft tissue	Fibrosarcoma	Malignant		Korean shorthair	8	M
570	Skin and soft tissue	Fibrosarcoma	Malignant		Russian blue	5	M
571	Skin and soft tissue	Fibrosarcoma	Malignant		Korean shorthair	10	M
572	Skin and soft tissue	Fibrosarcoma	Malignant		Mixed	5	M
573	Skin and soft tissue	Fibrosarcoma	Malignant		British Shorthair	6	M
574	Skin and soft tissue	Fibrosarcoma	Malignant		Korean shorthair	5	M
575	Skin and soft tissue	Fibrosarcoma	Malignant		Korean shorthair	16	M
576	Skin and soft tissue	Fibrosarcoma	Malignant		Russian Blue	6	M
577	Skin and soft tissue	Fibrosarcoma	Malignant		Korean shorthair	6	M
578	Skin and soft tissue	Fibrosarcoma	Malignant		Bengal	8	M
579	Skin and soft tissue	Fibrosarcoma	Malignant		Persian	3	M
580	Skin and soft tissue	Fibrosarcoma	Malignant		Korean shorthair	9	M
581	Skin and soft tissue	Fibrosarcoma	Malignant		Persian	9	M
582	Skin and soft tissue	Fibrosarcoma	Malignant		Korean Shorthair	2	M
583	Skin and soft tissue	Fibrosarcoma	Malignant		Siamese	7	F
584	Skin and soft tissue	Fibrosarcoma	Malignant		Norwegian forest	7	M
585	Skin and soft tissue	Fibrosarcoma	Malignant		Mixed	13	F
586	Skin and soft tissue	Fibrosarcoma	Malignant		Persian	4	F
587	Skin and soft tissue	Fibrosarcoma	Malignant		Russian blue	12	M
588	Skin and soft tissue	Fibrosarcoma	Malignant		Korean shorthair	10	M
589	Skin and soft tissue	Fibrosarcoma	Malignant		Korean shorthair	3	F
590	Skin and soft tissue	Fibrosarcoma	Malignant		Korean shorthair	10	M
591	Skin and soft tissue	Fibrosarcoma	Malignant		Korean Shorthair	4	M
592	Skin and soft tissue	Fibrosarcoma	Malignant		Scottish fold	5	M
593	Skin and soft tissue	Fibrosarcoma	Malignant		Turkish angora	8	M
594	Skin and soft tissue	Fibrosarcoma	Malignant		Mixed	4	F
595	Skin and soft tissue	Fibrosarcoma	Malignant		Korean Shorthair	7	M
596	Skin and soft tissue	Fibrosarcoma	MAlignant		Russian blue	9	M
597	Skin and soft tissue	Fibrosarcoma	Malignant		Korean Shorthair	11	F
598	Skin and soft tissue	FIbrosarcoma	Malignant		Korean Shorthair	6	F
599	Skin and soft tissue	Fibrosarcoma	Malignant		Korean Shorthair	7	M
600	Skin and soft tissue	Fibrosarcoma	Malignant		Korean Shorthair	10	F
601	Skin and soft tissue	Fibrosarcoma	Malignant		Sphynx	10	F
602	Skin and soft tissue	Hemangiosarcoma	Malignant		Russian blue	11	F
603	Skin and soft tissue	Hemangiosarcoma	Malignant		Korean Shorthair	16	M
604	Skin and soft tissue	Hemangiosarcoma	Malignant		Persian	9	M
605	Skin and soft tissue	Leiomyosarcoma	Malignant		Norwegian forest	6	F
606	Skin and soft tissue	Lymphoma	Malignant		Norwegian Forest	8	M
607	Skin and soft tissue	Lymphoma	Malignant		Turkish Angora	15	F
608	Skin and soft tissue	Lymphoma	Malignant		Siamese	12	M
609	Skin and soft tissue	Lymphoma	Malignant		Persian	9	M
610	Skin and soft tissue	Lymphoma	Malignant		Korean shorthair	5	M
611	Skin and soft tissue	Lymphoma	Malignant		Turkish angora	8	F
612	Skin and soft tissue	Lymphoma	Malignant		Korean Shorthair	4	M
613	Skin and soft tissue	Lymphoma	Malignant		Siamese	8	F
614	Skin and soft tissue	Malignant fibrous histiocytoma	Malignant		Korean shorthair	1	M
615	Skin and soft tissue	Malignant melanoma	Malignant		Korean shorthair	5	M
616	Skin and soft tissue	Malignant melanoma	Malignant		Korean shorthair	4	M
617	Skin and soft tissue	Malignant melanoma	Malignant		Korean Shorthair	7	F
618	Skin and soft tissue	Malignant melanoma	Malignant		Norwegian forest	4	M
619	Skin and soft tissue	Mast cell tumor	Malignant		Korean shorthair	13	F
620	Skin and soft tissue	Mast cell tumor	Malignant		Persian	5	F	Same histological type appeared in multiple sites
621	Skin and soft tissue	Mast cell tumor	Malignant		Turkish Angora	12	M
622	Skin and soft tissue	Mast cell tumor	Malignant		Korean shorthair	16	F
623	Skin and soft tissue	Mast cell tumor	Malignant		Korean shorthair	9	M
624	Skin and soft tissue	Mast cell tumor	Malignant		Korean shorthair	11	M	Same histological type appeared in multiple sites
625	Skin and soft tissue	Mast cell tumor	Malignant		Korean shorthair	5	M
626	Skin and soft tissue	Mast cell tumor	Malignant		Korean shorthair	8	M
627	Skin and soft tissue	Mast cell tumor	Malignant		Korean shorthair	4	F	Same histological type appeared in multiple sites
628	Skin and soft tissue	Mast cell tumor	Malignant		Korean shorthair	9	M
629	Skin and soft tissue	Mast cell tumor	Malignant		Korean shorthair	5	M
630	Skin and soft tissue	Mast cell tumor	Malignant		Korean shorthair	15	M	Same histological type appeared in multiple sites
631	Skin and soft tissue	Mast cell tumor	Malignant		Korean shorthair	7	M
632	Skin and soft tissue	Mast cell tumor	Malignant		Korean shorthair	10	M
633	Skin and soft tissue	Mast cell tumor	Malignant		Persian	12	F
634	Skin and soft tissue	Mast cell tumor	Malignant		Korean Shorthair	8	F	Same histological type appeared in multiple sites
635	Skin and soft tissue	Mast cell tumor	Malignant		Korean shorthair	5	M
636	Skin and soft tissue	Mast cell tumor	Malignant		Norwegian forest	3	F	Same histological type appeared in multiple sites
637	Skin and soft tissue	Mast cell tumor	Malignant		Korean shorthair	11	F
638	Skin and soft tissue	Mast cell tumor	Malignant		Korean shorthair	8	F
639	Skin and soft tissue	Mast cell tumor	Malignant		Persian	10	M
640	Skin and soft tissue	Mast cell tumor	Malignant		Korean shorthair	8	M
641	Skin and soft tissue	Mast cell tumor	Malignant		Turkish angora	11	M
642	Skin and soft tissue	Mast cell tumor	Malignant		Korean shorthair	7	M	Same histological type appeared in multiple sites
643	Skin and soft tissue	Mast cell tumor	Malignant		Mixed	10	M
644	Skin and soft tissue	Mast cell tumor	Malignant		Persian	10	M	Same histological type appeared in multiple sites
645	Skin and soft tissue	Mast cell tumor	Malignant		Russian blue	14	F
646	Skin and soft tissue	Mast cell tumor	Malignant		Korean Shorthair	9	F
647	Skin and soft tissue	Mast cell tumor	Malignant		Korean Shorthair	8	F
648	Skin and soft tissue	Mast cell tumor	Malignant		Korean Shorthair	10	F
649	Skin and soft tissue	Mast cell tumor	Malignant		Korean Shorthair	6	M
650	Skin and soft tissue	Mast cell tumor	Malignant		Korean Shorthair	3	F
651	Skin and soft tissue	Mast cell tumor	Malignant		Korean Shorthair	16	M
652	Skin and soft tissue	Mast cell tumor	Malignant		Korean Shorthair	13	M
653	Skin and soft tissue	Mast cell tumor	Malignant		Korean Shorthair	6	F
654	Skin and soft tissue	Mast cell tumor	Malignant		Russian blue	0	M
655	Skin and soft tissue	Mast cell tumor	Malignant		Korean Shorthair	7	F
656	Skin and soft tissue	Mast cell tumor	Malignant		Turkish angora	6	M
657	Skin and soft tissue	Mast cell tumor	Malignant		Korean Shorthair	12	F
658	Skin and soft tissue	Mast cell tumor	Malignant		Korean Shorthair	8	M
659	Skin and soft tissue	Mast cell tumor	Malignant		Korean Shorthair	15	M
660	Skin and soft tissue	Mast cell tumor	Malignant		Korean Shorthair	9	F
661	Skin and soft tissue	Myxosarcoma	Malignant		Korean Shorthair	13	F
662	Skin and soft tissue	Peripheral nerve sheath tumor	Malignant		Turkish Angora	8	F
663	Skin and soft tissue	Peripheral nerve sheath tumor	Malignant		Turkish Angora	9	F
664	Skin and soft tissue	Peripheral nerve sheath tumor	Malignant		Korean shorthair	5	M
665	Skin and soft tissue	Peripheral nerve sheath tumor	Malignant		American shorthair	2	M
666	Skin and soft tissue	Peripheral nerve sheath tumor	Malignant		Korean shorthair	10	F
667	Skin and soft tissue	Peripheral nerve sheath tumor	Malignant		Korean shorthair	11	F
668	Skin and soft tissue	Peripheral nerve sheath tumor	Malignant		Scottish fold	3	M
669	Skin and soft tissue	Peripheral nerve sheath tumor	Malignant		Russian blue	8	M
670	Skin and soft tissue	Peripheral nerve sheath tumor	Malignant		Turkish Angora	14	F
671	Skin and soft tissue	Peripheral nerve sheath tumor	Malignant		Korean Shorthair	3	M
672	Skin and soft tissue	Peripheral nerve sheath tumor	Malignant		Bengal	7	F
673	Skin and soft tissue	Peripheral Nerve Sheath Tumor	Malignant		Abyssinian	7	F
674	Skin and soft tissue	Plasmacytoma	Malignant		Korean shorthair	8	F
675	Skin and soft tissue	Sebaceous epithelioma	Malignant		Korean shorthair	14	F
676	Skin and soft tissue	Squamous cell carcinoma	Malignant		Korean shorthair	15	M
677	Skin and soft tissue	Squamous cell carcinoma	Malignant		Chinchilla	13	F
678	Skin and soft tissue	Squamous cell carcinoma	Malignant		Turkish angora	10	M
679	Skin and soft tissue	Mast cell tumor	Malignant		Korean shorthair	9	M	Same histological type appeared in multiple sites
680	Urinary system	Leiomyoma	Benign		Chinchilla	6	M
681	Urinary system	Renal cell carcinoma	Malignant		Korean shorthair	12	M
682	Urinary system	Renal cell carcinoma	Malignant		Korean shorthair	11	M
683	Urinary system	Renal cell carcinoma	Malignant		Korean shorthair	13	F
684	Urinary system	Renal cell carcinoma	Malignant		Korean Shorthair	9	M
685	Urinary system	Renal cell carcinoma	Malignant		Korean Shorthair	8	M
686	Urinary system	Renal cell carcinoma	Malignant		Korean Shorthair	13	F
687	Urinary system	Urothelial carcinoma	Malignant		Bombay	3	M
688	Urinary system	Urothelial carcinoma	Malignant		Korean Shorthair	17	M
689	Urinary system	Urothelial carcinoma	Malignant		British Shorthair	5	F
